# Supplementary material for: Nitric Oxide Overproduction in Tomato shr Mutant Shifts Metabolic Profiles and Suppresses Fruit Growth and Ripening
Source: Front Plant Sci. 2016 Nov 28;7:1714. doi: 10.3389/fpls.2016.01714 (PMC5124567; doi:10.3389/fpls.2016.01714)
Supplement: Supplementary Table S11 — List of metabolites interactions in WT and shr correlation networks. The metabolites present in WT and shr networks, shared metabolites, their interaction with hormone and fatty acids is also presented. [file Table11.XLSX]

## Sheet: WT
Name	Strength
2-Hydroxyvalerate_interaction_2-Furancarboxylate	-0.953781
Dehydroabietate_interaction_2-Furancarboxylate	-0.990944
Dehydroabietate_interaction_2-Hydroxyvalerate	0.985494
Threose_interaction_2-Furancarboxylate	-0.99952
Threose_interaction_2-Hydroxyvalerate	0.962634
Threose_interaction_Dehydroabietate	0.994629
Ribofuranose_interaction_2-Furancarboxylate	-0.952752
Ribofuranose_interaction_Dehydroabietate	0.903338
Ribofuranose_interaction_Threose	0.942882
Fructofuranose_interaction_2-Furancarboxylate	-0.956638
Fructofuranose_interaction_2-Hydroxyvalerate	0.999953
Fructofuranose_interaction_Dehydroabietate	0.987086
Fructofuranose_interaction_Threose	0.965204
Fructopyranose_interaction_2-Furancarboxylate	-0.986437
Fructopyranose_interaction_2-Hydroxyvalerate	0.99017
Fructopyranose_interaction_Dehydroabietate	0.999544
Fructopyranose_interaction_Threose	0.991049
Fructopyranose_interaction_Fructofuranose	0.991474
Glucopyranose_interaction_2-Furancarboxylate	-0.999536
Glucopyranose_interaction_2-Hydroxyvalerate	0.96249
Glucopyranose_interaction_Dehydroabietate	0.994574
Glucopyranose_interaction_Threose	1
Glucopyranose_interaction_Ribofuranose	0.94306
Glucopyranose_interaction_Fructofuranose	0.965065
Glucopyranose_interaction_Fructopyranose	0.990978
L-Proline, 5-oxo-1-_interaction_2-Furancarboxylate	0.944044
L-Proline, 5-oxo-1-_interaction_Threose	-0.933371
L-Proline, 5-oxo-1-_interaction_Ribofuranose	-0.999622
L-Proline, 5-oxo-1-_interaction_Glucopyranose	-0.933562
Cysteine_interaction_2-Furancarboxylate	0.988324
Cysteine_interaction_2-Hydroxyvalerate	-0.988431
Cysteine_interaction_Dehydroabietate	-0.999833
Cysteine_interaction_Threose	-0.992571
Cysteine_interaction_Fructofuranose	-0.98985
Cysteine_interaction_Fructopyranose	-0.999929
Cysteine_interaction_Glucopyranose	-0.992506
Tryptophan_interaction_2-Furancarboxylate	0.997321
Tryptophan_interaction_2-Hydroxyvalerate	-0.973207
Tryptophan_interaction_Dehydroabietate	-0.998111
Tryptophan_interaction_Threose	-0.999109
Tryptophan_interaction_Ribofuranose	-0.927981
Tryptophan_interaction_Fructofuranose	-0.975382
Tryptophan_interaction_Fructopyranose	-0.995801
Tryptophan_interaction_Glucopyranose	-0.999086
Tryptophan_interaction_L-Proline, 5-oxo-1-	0.91739
Tryptophan_interaction_Cysteine	0.996822
Caproate_interaction_2-Furancarboxylate	-0.946738
Caproate_interaction_2-Hydroxyvalerate	0.999744
Caproate_interaction_Dehydroabietate	0.981402
Caproate_interaction_Threose	0.956261
Caproate_interaction_Fructofuranose	0.999479
Caproate_interaction_Fructopyranose	0.986752
Caproate_interaction_Glucopyranose	0.956105
Caproate_interaction_Cysteine	-0.984747
Caproate_interaction_Tryptophan	-0.967756
Heptanoate_interaction_2-Furancarboxylate	-0.982894
Heptanoate_interaction_2-Hydroxyvalerate	0.99281
Heptanoate_interaction_Dehydroabietate	0.998723
Heptanoate_interaction_Threose	0.988129
Heptanoate_interaction_Fructofuranose	0.993919
Heptanoate_interaction_Fructopyranose	0.999793
Heptanoate_interaction_Glucopyranose	0.988047
Heptanoate_interaction_Cysteine	-0.999479
Heptanoate_interaction_Tryptophan	-0.993733
Heptanoate_interaction_Caproate	0.989847
Nonanoate_interaction_2-Furancarboxylate	-0.976341
Nonanoate_interaction_2-Hydroxyvalerate	0.996195
Nonanoate_interaction_Dehydroabietate	0.996534
Nonanoate_interaction_Threose	0.982572
Nonanoate_interaction_Fructofuranose	0.99699
Nonanoate_interaction_Fructopyranose	0.998592
Nonanoate_interaction_Glucopyranose	0.982473
Nonanoate_interaction_Cysteine	-0.997888
Nonanoate_interaction_Tryptophan	-0.989542
Nonanoate_interaction_Caproate	0.993969
Nonanoate_interaction_Heptanoate	0.999464
Decanoate_interaction_2-Furancarboxylate	-0.985945
Decanoate_interaction_2-Hydroxyvalerate	0.99058
Decanoate_interaction_Dehydroabietate	0.99945
Decanoate_interaction_Threose	0.990649
Decanoate_interaction_Fructofuranose	0.991856
Decanoate_interaction_Fructopyranose	0.999996
Decanoate_interaction_Glucopyranose	0.990576
Decanoate_interaction_Cysteine	-0.999889
Decanoate_interaction_Tryptophan	-0.995525
Decanoate_interaction_Caproate	0.987229
Decanoate_interaction_Heptanoate	0.999849
Decanoate_interaction_Nonanoate	0.998745
Undecanoate_interaction_2-Furancarboxylate	-0.926226
Undecanoate_interaction_2-Hydroxyvalerate	0.996697
Undecanoate_interaction_Dehydroabietate	0.968456
Undecanoate_interaction_Threose	0.937462
Undecanoate_interaction_Fructofuranose	0.995866
Undecanoate_interaction_Fructopyranose	0.97554
Undecanoate_interaction_Glucopyranose	0.937276
Undecanoate_interaction_Cysteine	-0.972849
Undecanoate_interaction_Tryptophan	-0.951319
Undecanoate_interaction_Caproate	0.998279
Undecanoate_interaction_Heptanoate	0.979809
Undecanoate_interaction_Nonanoate	0.985827
Undecanoate_interaction_Decanoate	0.976188
Laurate_interaction_2-Furancarboxylate	-0.961495
Laurate_interaction_2-Hydroxyvalerate	0.99964
Laurate_interaction_Dehydroabietate	0.98969
Laurate_interaction_Threose	0.969549
Laurate_interaction_Fructofuranose	0.999853
Laurate_interaction_Fructopyranose	0.993564
Laurate_interaction_Glucopyranose	0.969419
Laurate_interaction_Cysteine	-0.992143
Laurate_interaction_Tryptophan	-0.979022
Laurate_interaction_Caproate	0.998778
Laurate_interaction_Heptanoate	0.995662
Laurate_interaction_Nonanoate	0.998174
Laurate_interaction_Decanoate	0.993896
Laurate_interaction_Undecanoate	0.994161
Myristate_interaction_2-Furancarboxylate	-0.974772
Myristate_interaction_2-Hydroxyvalerate	0.996792
Myristate_interaction_Dehydroabietate	0.995915
Myristate_interaction_Threose	0.98122
Myristate_interaction_Fructofuranose	0.997519
Myristate_interaction_Fructopyranose	0.998188
Myristate_interaction_Glucopyranose	0.981117
Myristate_interaction_Cysteine	-0.997399
Myristate_interaction_Tryptophan	-0.988487
Myristate_interaction_Caproate	0.994726
Myristate_interaction_Heptanoate	0.999205
Myristate_interaction_Nonanoate	0.999975
Myristate_interaction_Decanoate	0.998362
Myristate_interaction_Undecanoate	0.987
Myristate_interaction_Laurate	0.99858
Palmitoleate_interaction_2-Furancarboxylate	-0.992072
Palmitoleate_interaction_2-Hydroxyvalerate	0.983984
Palmitoleate_interaction_Dehydroabietate	0.999962
Palmitoleate_interaction_Threose	0.99549
Palmitoleate_interaction_Ribofuranose	0.907026
Palmitoleate_interaction_Fructofuranose	0.985659
Palmitoleate_interaction_Fructopyranose	0.999244
Palmitoleate_interaction_Glucopyranose	0.995439
Palmitoleate_interaction_Cysteine	-0.999637
Palmitoleate_interaction_Tryptophan	-0.998607
Palmitoleate_interaction_Caproate	0.979699
Palmitoleate_interaction_Heptanoate	0.998247
Palmitoleate_interaction_Nonanoate	0.995775
Palmitoleate_interaction_Decanoate	0.999124
Palmitoleate_interaction_Undecanoate	0.966257
Palmitoleate_interaction_Laurate	0.98841
Palmitoleate_interaction_Myristate	0.995094
Palmitate_interaction_2-Furancarboxylate	-0.998363
Palmitate_interaction_2-Hydroxyvalerate	0.969408
Palmitate_interaction_Dehydroabietate	0.997002
Palmitate_interaction_Threose	0.999656
Palmitate_interaction_Ribofuranose	0.933818
Palmitate_interaction_Fructofuranose	0.971733
Palmitate_interaction_Fructopyranose	0.99421
Palmitate_interaction_Glucopyranose	0.999642
Palmitate_interaction_L-Proline, 5-oxo-1-	-0.923633
Palmitate_interaction_Cysteine	-0.995421
Palmitate_interaction_Tryptophan	-0.999872
Palmitate_interaction_Caproate	0.963606
Palmitate_interaction_Heptanoate	0.991819
Palmitate_interaction_Nonanoate	0.987111
Palmitate_interaction_Decanoate	0.993887
Palmitate_interaction_Undecanoate	0.946272
Palmitate_interaction_Laurate	0.975641
Palmitate_interaction_Myristate	0.985943
Palmitate_interaction_Palmitoleate	0.997636
Margarate_interaction_2-Furancarboxylate	-0.999997
Margarate_interaction_2-Hydroxyvalerate	0.952997
Margarate_interaction_Dehydroabietate	0.990592
Margarate_interaction_Threose	0.999436
Margarate_interaction_Ribofuranose	0.953537
Margarate_interaction_Fructofuranose	0.955879
Margarate_interaction_Fructopyranose	0.986007
Margarate_interaction_Glucopyranose	0.999454
Margarate_interaction_L-Proline, 5-oxo-1-	-0.944897
Margarate_interaction_Cysteine	-0.987925
Margarate_interaction_Tryptophan	-0.997128
Margarate_interaction_Caproate	0.945899
Margarate_interaction_Heptanoate	0.982413
Margarate_interaction_Nonanoate	0.975776
Margarate_interaction_Decanoate	0.985508
Margarate_interaction_Undecanoate	0.925244
Margarate_interaction_Laurate	0.960779
Margarate_interaction_Myristate	0.974189
Margarate_interaction_Palmitoleate	0.991743
Margarate_interaction_Palmitate	0.998211
Octadecenoate, 6-(Z)_interaction_2-Furancarboxylate	-0.998677
Octadecenoate, 6-(Z)_interaction_2-Hydroxyvalerate	0.96797
Octadecenoate, 6-(Z)_interaction_Dehydroabietate	0.996537
Octadecenoate, 6-(Z)_interaction_Threose	0.999791
Octadecenoate, 6-(Z)_interaction_Ribofuranose	0.935875
Octadecenoate, 6-(Z)_interaction_Fructofuranose	0.970349
Octadecenoate, 6-(Z)_interaction_Fructopyranose	0.993571
Octadecenoate, 6-(Z)_interaction_Glucopyranose	0.99978
Octadecenoate, 6-(Z)_interaction_L-Proline, 5-oxo-1-	-0.925838
Octadecenoate, 6-(Z)_interaction_Cysteine	-0.994851
Octadecenoate, 6-(Z)_interaction_Tryptophan	-0.999763
Octadecenoate, 6-(Z)_interaction_Caproate	0.962042
Octadecenoate, 6-(Z)_interaction_Heptanoate	0.991063
Octadecenoate, 6-(Z)_interaction_Nonanoate	0.986167
Octadecenoate, 6-(Z)_interaction_Decanoate	0.993231
Octadecenoate, 6-(Z)_interaction_Undecanoate	0.944383
Octadecenoate, 6-(Z)_interaction_Laurate	0.974354
Octadecenoate, 6-(Z)_interaction_Myristate	0.984958
Octadecenoate, 6-(Z)_interaction_Palmitoleate	0.997221
Octadecenoate, 6-(Z)_interaction_Palmitate	0.999983
Octadecenoate, 6-(Z)_interaction_Margarate	0.998541
Oleiate_interaction_2-Hydroxyvalerate	0.967488
Oleiate_interaction_Dehydroabietate	0.91053
Oleiate_interaction_Fructofuranose	0.965001
Oleiate_interaction_Fructopyranose	0.922601
Oleiate_interaction_Cysteine	-0.917935
Oleiate_interaction_Caproate	0.972962
Oleiate_interaction_Heptanoate	0.930256
Oleiate_interaction_Nonanoate	0.941765
Oleiate_interaction_Decanoate	0.923742
Oleiate_interaction_Undecanoate	0.984832
Oleiate_interaction_Laurate	0.960358
Oleiate_interaction_Myristate	0.944142
Oleiate_interaction_Palmitoleate	0.906907
Stearate_interaction_2-Furancarboxylate	-0.998029
Stearate_interaction_2-Hydroxyvalerate	0.970759
Stearate_interaction_Dehydroabietate	0.997417
Stearate_interaction_Threose	0.999494
Stearate_interaction_Ribofuranose	0.931813
Stearate_interaction_Fructofuranose	0.973032
Stearate_interaction_Fructopyranose	0.994793
Stearate_interaction_Glucopyranose	0.999477
Stearate_interaction_L-Proline, 5-oxo-1-	-0.921486
Stearate_interaction_Cysteine	-0.995938
Stearate_interaction_Tryptophan	-0.999946
Stearate_interaction_Caproate	0.965079
Stearate_interaction_Heptanoate	0.992514
Stearate_interaction_Nonanoate	0.987986
Stearate_interaction_Decanoate	0.994486
Stearate_interaction_Undecanoate	0.948057
Stearate_interaction_Laurate	0.976847
Stearate_interaction_Myristate	0.986857
Stearate_interaction_Palmitoleate	0.998003
Stearate_interaction_Palmitate	0.999985
Stearate_interaction_Margarate	0.997863
Stearate_interaction_Octadecenoate, 6-(Z)	0.999935
Docosanoate_interaction_Ribofuranose	-0.98888
Docosanoate_interaction_L-Proline, 5-oxo-1-	0.992594
Acetate_interaction_2-Hydroxyvalerate	0.981845
Acetate_interaction_Dehydroabietate	0.93541
Acetate_interaction_Fructofuranose	0.979968
Acetate_interaction_Fructopyranose	0.945661
Acetate_interaction_Cysteine	-0.941717
Acetate_interaction_Tryptophan	-0.911923
Acetate_interaction_Caproate	0.985885
Acetate_interaction_Heptanoate	0.952079
Acetate_interaction_Nonanoate	0.961578
Acetate_interaction_Decanoate	0.946622
Acetate_interaction_Undecanoate	0.994006
Acetate_interaction_Laurate	0.976406
Acetate_interaction_Myristate	0.963514
Acetate_interaction_Palmitoleate	0.932306
Acetate_interaction_Palmitate	0.905249
Acetate_interaction_Octadecenoate, 6-(Z)	0.902772
Acetate_interaction_Oleiate	0.997898
Acetate_interaction_Stearate	0.907599
Citrate_interaction_2-Furancarboxylate	0.96227
Citrate_interaction_2-Hydroxyvalerate	-0.99956
Citrate_interaction_Dehydroabietate	-0.990092
Citrate_interaction_Threose	-0.970239
Citrate_interaction_Fructofuranose	-0.9998
Citrate_interaction_Fructopyranose	-0.993881
Citrate_interaction_Glucopyranose	-0.97011
Citrate_interaction_Cysteine	0.992493
Citrate_interaction_Tryptophan	0.979595
Citrate_interaction_Caproate	-0.998634
Citrate_interaction_Heptanoate	-0.995922
Citrate_interaction_Nonanoate	-0.998341
Citrate_interaction_Decanoate	-0.994204
Citrate_interaction_Undecanoate	-0.993851
Citrate_interaction_Laurate	-0.999996
Citrate_interaction_Myristate	-0.998727
Citrate_interaction_Palmitoleate	-0.988836
Citrate_interaction_Palmitate	-0.976258
Citrate_interaction_Margarate	-0.96156
Citrate_interaction_Octadecenoate, 6-(Z)	-0.974987
Citrate_interaction_Oleiate	-0.959565
Citrate_interaction_Stearate	-0.977449
Citrate_interaction_Acetate	-0.97579
cis-Aconitate_interaction_2-Hydroxyvalerate	-0.903097
cis-Aconitate_interaction_Caproate	-0.912582
cis-Aconitate_interaction_Undecanoate	-0.934989
cis-Aconitate_interaction_Oleiate	-0.982348
cis-Aconitate_interaction_Acetate	-0.968159
Succinate_interaction_2-Furancarboxylate	-0.939537
Succinate_interaction_2-Hydroxyvalerate	0.999019
Succinate_interaction_Dehydroabietate	0.977011
Succinate_interaction_Threose	0.949697
Succinate_interaction_Fructofuranose	0.998545
Succinate_interaction_Fructopyranose	0.983004
Succinate_interaction_Glucopyranose	0.94953
Succinate_interaction_Cysteine	-0.980745
Succinate_interaction_Tryptophan	-0.962069
Succinate_interaction_Caproate	0.999765
Succinate_interaction_Heptanoate	0.986534
Succinate_interaction_Nonanoate	0.991358
Succinate_interaction_Decanoate	0.983544
Succinate_interaction_Undecanoate	0.999316
Succinate_interaction_Laurate	0.997472
Succinate_interaction_Myristate	0.99227
Succinate_interaction_Palmitoleate	0.975124
Succinate_interaction_Palmitate	0.957586
Succinate_interaction_Margarate	0.938645
Succinate_interaction_Octadecenoate, 6-(Z)	0.955901
Succinate_interaction_Oleiate	0.977739
Succinate_interaction_Stearate	0.959175
Succinate_interaction_Acetate	0.989282
Succinate_interaction_Citrate	-0.997267
Succinate_interaction_cis-Aconitate	-0.92123
Methylsuccinate_interaction_2-Hydroxyvalerate	0.963224
Methylsuccinate_interaction_Dehydroabietate	0.903649
Methylsuccinate_interaction_Fructofuranose	0.960584
Methylsuccinate_interaction_Fructopyranose	0.916171
Methylsuccinate_interaction_Cysteine	-0.911327
Methylsuccinate_interaction_Caproate	0.969056
Methylsuccinate_interaction_Heptanoate	0.924133
Methylsuccinate_interaction_Nonanoate	0.936142
Methylsuccinate_interaction_Decanoate	0.917357
Methylsuccinate_interaction_Undecanoate	0.981863
Methylsuccinate_interaction_Laurate	0.955672
Methylsuccinate_interaction_Myristate	0.938629
Methylsuccinate_interaction_Oleiate	0.999866
Methylsuccinate_interaction_Acetate	0.996705
Methylsuccinate_interaction_Citrate	-0.954835
Methylsuccinate_interaction_cis-Aconitate	-0.985275
Methylsuccinate_interaction_Succinate	0.974178
Glutarate_interaction_2-Furancarboxylate	-0.925066
Glutarate_interaction_2-Hydroxyvalerate	0.996443
Glutarate_interaction_Dehydroabietate	0.967687
Glutarate_interaction_Threose	0.936391
Glutarate_interaction_Fructofuranose	0.995583
Glutarate_interaction_Fructopyranose	0.974861
Glutarate_interaction_Glucopyranose	0.936203
Glutarate_interaction_Cysteine	-0.972135
Glutarate_interaction_Tryptophan	-0.95037
Glutarate_interaction_Caproate	0.998095
Glutarate_interaction_Heptanoate	0.979192
Glutarate_interaction_Nonanoate	0.985308
Glutarate_interaction_Decanoate	0.975518
Glutarate_interaction_Undecanoate	0.999995
Glutarate_interaction_Laurate	0.993826
Glutarate_interaction_Myristate	0.986503
Glutarate_interaction_Palmitoleate	0.965463
Glutarate_interaction_Palmitate	0.945276
Glutarate_interaction_Margarate	0.924077
Glutarate_interaction_Octadecenoate, 6-(Z)	0.94337
Glutarate_interaction_Oleiate	0.985359
Glutarate_interaction_Stearate	0.947077
Glutarate_interaction_Acetate	0.994337
Glutarate_interaction_Citrate	-0.993507
Glutarate_interaction_cis-Aconitate	-0.936072
Glutarate_interaction_Succinate	0.999197
Glutarate_interaction_Methylsuccinate	0.98244
Nicotinate_interaction_2-Furancarboxylate	0.972664
Nicotinate_interaction_2-Hydroxyvalerate	-0.99749
Nicotinate_interaction_Dehydroabietate	-0.995037
Nicotinate_interaction_Threose	-0.979392
Nicotinate_interaction_Fructofuranose	-0.998127
Nicotinate_interaction_Fructopyranose	-0.997588
Nicotinate_interaction_Glucopyranose	-0.979284
Nicotinate_interaction_Cysteine	0.996689
Nicotinate_interaction_Tryptophan	0.987044
Nicotinate_interaction_Caproate	-0.995633
Nicotinate_interaction_Heptanoate	-0.998793
Nicotinate_interaction_Nonanoate	-0.999866
Nicotinate_interaction_Decanoate	-0.99779
Nicotinate_interaction_Undecanoate	-0.988446
Nicotinate_interaction_Laurate	-0.99903
Nicotinate_interaction_Myristate	-0.999957
Nicotinate_interaction_Palmitoleate	-0.994135
Nicotinate_interaction_Palmitate	-0.984354
Nicotinate_interaction_Margarate	-0.972058
Nicotinate_interaction_Octadecenoate, 6-(Z)	-0.983317
Nicotinate_interaction_Oleiate	-0.947152
Nicotinate_interaction_Stearate	-0.985319
Nicotinate_interaction_Acetate	-0.965951
Nicotinate_interaction_Citrate	0.999151
Nicotinate_interaction_Succinate	-0.993376
Nicotinate_interaction_Methylsuccinate	-0.941781
Nicotinate_interaction_Glutarate	-0.987976
Benzoate_interaction_2-Furancarboxylate	-0.976321
Benzoate_interaction_2-Hydroxyvalerate	0.996203
Benzoate_interaction_Dehydroabietate	0.996527
Benzoate_interaction_Threose	0.982555
Benzoate_interaction_Fructofuranose	0.996997
Benzoate_interaction_Fructopyranose	0.998587
Benzoate_interaction_Glucopyranose	0.982456
Benzoate_interaction_Cysteine	-0.997883
Benzoate_interaction_Tryptophan	-0.989529
Benzoate_interaction_Caproate	0.993979
Benzoate_interaction_Heptanoate	0.999461
Benzoate_interaction_Nonanoate	1
Benzoate_interaction_Decanoate	0.998741
Benzoate_interaction_Undecanoate	0.985842
Benzoate_interaction_Laurate	0.998179
Benzoate_interaction_Myristate	0.999975
Benzoate_interaction_Palmitoleate	0.995767
Benzoate_interaction_Palmitate	0.987096
Benzoate_interaction_Margarate	0.975756
Benzoate_interaction_Octadecenoate, 6-(Z)	0.986152
Benzoate_interaction_Oleiate	0.941796
Benzoate_interaction_Stearate	0.987972
Benzoate_interaction_Acetate	0.961603
Benzoate_interaction_Citrate	-0.998346
Benzoate_interaction_Succinate	0.99137
Benzoate_interaction_Methylsuccinate	0.936174
Benzoate_interaction_Glutarate	0.985324
Benzoate_interaction_Nicotinate	-0.999867
Dehydroascorbate_interaction_Caproate	-0.90835
Dehydroascorbate_interaction_Undecanoate	-0.931311
Dehydroascorbate_interaction_Oleiate	-0.980382
Dehydroascorbate_interaction_Acetate	-0.965547
Dehydroascorbate_interaction_cis-Aconitate	0.999948
Dehydroascorbate_interaction_Succinate	-0.917201
Dehydroascorbate_interaction_Methylsuccinate	-0.983473
Dehydroascorbate_interaction_Glutarate	-0.932423
Fructose_interaction_2-Hydroxyvalerate	-0.939754
Fructose_interaction_Fructofuranose	-0.936409
Fructose_interaction_Caproate	-0.947247
Fructose_interaction_Nonanoate	-0.906386
Fructose_interaction_Undecanoate	-0.964412
Fructose_interaction_Laurate	-0.93025
Fructose_interaction_Myristate	-0.90938
Fructose_interaction_Oleiate	-0.995661
Fructose_interaction_Acetate	-0.987537
Fructose_interaction_Citrate	0.929207
Fructose_interaction_cis-Aconitate	0.995493
Fructose_interaction_Succinate	-0.953971
Fructose_interaction_Methylsuccinate	-0.997049
Fructose_interaction_Glutarate	-0.965218
Fructose_interaction_Nicotinate	0.913191
Fructose_interaction_Benzoate	-0.906425
Fructose_interaction_Dehydroascorbate	0.99447
Adenosine_interaction_Oleiate	-0.956522
Adenosine_interaction_Acetate	-0.93561
Adenosine_interaction_cis-Aconitate	0.994197
Adenosine_interaction_Methylsuccinate	-0.961163
Adenosine_interaction_Dehydroascorbate	0.995245
Adenosine_interaction_Fructose	0.979513
JA_interaction_2-Furancarboxylate	-0.999685
JA_interaction_2-Hydroxyvalerate	0.945932
JA_interaction_Dehydroabietate	0.987259
JA_interaction_Threose	0.998426
JA_interaction_Ribofuranose	0.96008
JA_interaction_Fructofuranose	0.94902
JA_interaction_Fructopyranose	0.982003
JA_interaction_Glucopyranose	0.998456
JA_interaction_L-Proline, 5-oxo-1-	-0.95203
JA_interaction_Cysteine	-0.984185
JA_interaction_Tryptophan	-0.995169
JA_interaction_Caproate	0.938352
JA_interaction_Heptanoate	0.977958
JA_interaction_Nonanoate	0.970601
JA_interaction_Decanoate	0.981438
JA_interaction_Undecanoate	0.916466
JA_interaction_Laurate	0.95429
JA_interaction_Myristate	0.968858
JA_interaction_Palmitoleate	0.988603
JA_interaction_Palmitate	0.996611
JA_interaction_Margarate	0.999746
JA_interaction_Octadecenoate, 6-(Z)	0.997071
JA_interaction_Stearate	0.996138
JA_interaction_Docosanoate	-0.907805
JA_interaction_Citrate	-0.955132
JA_interaction_Succinate	0.930639
JA_interaction_Glutarate	0.915235
JA_interaction_Nicotinate	-0.966524
JA_interaction_Benzoate	0.97058
ABA_interaction_2-Hydroxyvalerate	0.970132
ABA_interaction_Dehydroabietate	0.914891
ABA_interaction_Fructofuranose	0.967744
ABA_interaction_Fructopyranose	0.926665
ABA_interaction_Cysteine	-0.922117
ABA_interaction_Caproate	0.975372
ABA_interaction_Heptanoate	0.934119
ABA_interaction_Nonanoate	0.945301
ABA_interaction_Decanoate	0.927777
ABA_interaction_Undecanoate	0.986628
ABA_interaction_Laurate	0.963279
ABA_interaction_Myristate	0.947606
ABA_interaction_Palmitoleate	0.911352
ABA_interaction_Oleiate	0.999943
ABA_interaction_Acetate	0.998533
ABA_interaction_Citrate	-0.962515
ABA_interaction_cis-Aconitate	-0.980295
ABA_interaction_Succinate	0.979923
ABA_interaction_Methylsuccinate	0.999635
ABA_interaction_Glutarate	0.987123
ABA_interaction_Nicotinate	-0.950522
ABA_interaction_Benzoate	0.94533
ABA_interaction_Dehydroascorbate	-0.978222
ABA_interaction_Fructose	-0.994611
ABA_interaction_Adenosine	-0.953355

## Sheet: shr
Name	Strength
Arabinose_interaction_Xylose	0.907293
Galactonate_interaction_Xylose	0.984065
Galactonate_interaction_Arabinose	0.967603
Glycine_interaction_Xylose	-0.990872
Glycine_interaction_Galactonate	-0.951112
Tyrosine_interaction_Adenosine	-0.979422
Tyrosine_interaction_Arabinose	-0.952755
Acetate_interaction_Xylose	-0.976071
Acetate_interaction_Arabinose	-0.97702
Acetate_interaction_Galactonate	-0.999182
Acetate_interaction_Glycine	0.937847
Citrate_interaction_Xylose	0.970672
Citrate_interaction_Arabinose	0.981775
Citrate_interaction_Galactonate	0.997951
Citrate_interaction_Glycine	-0.929401
Citrate_interaction_Acetate	-0.999722
Succinate_interaction_Xylose	-0.945427
Succinate_interaction_Glycine	0.980722
Nicotinate_interaction_Xylose	0.992119
Nicotinate_interaction_Arabinose	0.952831
Nicotinate_interaction_Galactonate	0.998589
Nicotinate_interaction_Glycine	-0.96617
Nicotinate_interaction_Acetate	-0.995625
Nicotinate_interaction_Citrate	0.993145
Benzoate_interaction_Xylose	-0.960867
Benzoate_interaction_Arabinose	-0.98827
Benzoate_interaction_Galactonate	-0.99481
Benzoate_interaction_Glycine	0.914752
Benzoate_interaction_Acetate	0.998111
Benzoate_interaction_Citrate	-0.999282
Benzoate_interaction_Nicotinate	-0.988004
Fructose_interaction_Xylose	0.981866
Fructose_interaction_Arabinose	0.970557
Fructose_interaction_Galactonate	0.999928
Fructose_interaction_Glycine	-0.947346
Fructose_interaction_Acetate	-0.999595
Fructose_interaction_Citrate	0.998645
Fructose_interaction_Nicotinate	0.997882
Fructose_interaction_Benzoate	-0.995957
Tagatose_interaction_Xylose	0.993455
Tagatose_interaction_Arabinose	0.949385
Tagatose_interaction_Galactonate	0.997934
Tagatose_interaction_Glycine	-0.968988
Tagatose_interaction_Acetate	-0.994521
Tagatose_interaction_Citrate	0.991779
Tagatose_interaction_Succinate	-0.902022
Tagatose_interaction_Nicotinate	0.999938
Tagatose_interaction_Benzoate	-0.986219
Tagatose_interaction_Fructose	0.997094
Glucuronate Y-lactone_interaction_Adenosine	0.941673
Glucuronate Y-lactone_interaction_Arabinose	0.98582
Glucuronate Y-lactone_interaction_Galactonate	0.911514
Glucuronate Y-lactone_interaction_Tyrosine	-0.990215
Glucuronate Y-lactone_interaction_Acetate	-0.927398
Glucuronate Y-lactone_interaction_Citrate	0.935962
Glucuronate Y-lactone_interaction_Benzoate	-0.948629
Glucuronate Y-lactone_interaction_Fructose	0.916373
Aspartate_interaction_Xylose	-0.946155
Aspartate_interaction_Arabinose	-0.994561
Aspartate_interaction_Galactonate	-0.988637
Aspartate_interaction_Tyrosine	0.915937
Aspartate_interaction_Acetate	0.993907
Aspartate_interaction_Citrate	-0.99623
Aspartate_interaction_Nicotinate	-0.97926
Aspartate_interaction_Benzoate	0.998801
Aspartate_interaction_Fructose	-0.990366
Aspartate_interaction_Tagatose	-0.976938
Aspartate_interaction_Glucuronate Y-lactone	-0.962979
JA_interaction_Xylose	-0.98773
JA_interaction_Galactonate	-0.944222
JA_interaction_Glycine	0.999767
JA_interaction_Acetate	0.930135
JA_interaction_Citrate	-0.921216
JA_interaction_Succinate	0.984713
JA_interaction_Nicotinate	-0.960377
JA_interaction_Benzoate	0.905816
JA_interaction_Fructose	-0.940212
JA_interaction_Tagatose	-0.963427

## Sheet: WT Network Parameter
Clustering Cofficient	0.886
Network diameter	4
Network radius	2
Network centralization	0.192
Shrotest paths	1406
Characteristic path length	1.326
Average number of Neighbors	26.263
Number of nodes	38
Network density	0.71
Network heterogeneity	0.299

## Sheet: shr Network Parameter
Clustering Cofficient	0.847
Network diameter	4
Network radius	2
Network centralization	0.171
Shrotest paths	240
Characteristic path length	1.442
Average number of Neighbors	9.75
Number of nodes	16
Network density	0.65
Network heterogeneity	0.331

## Sheet: WT cluster
Supplementary Table : List of metabolites present in different cluster of WT network
Cluster I		Cluster II		Cluster III
Proline 5-oxo 1	Amino acid	2-Furancarboxylate	Others	cis-Aconitate	Amino acids
Decanoate	Fatty acid	2-Hydroxyvalerate	Others	Adenosine	Neucleotides
Ribofuranose	Sugars	Dehydroabietate	Others	Dehydroascorbate	Organic acids
		Threose	Sugars
		Rhamnose	Sugars
		Fructofuranose	Sugars
		Fructopyranose	Sugars
		Glucopyranose	Sugars
		Cysteine	Amino acid
		Tryptophan	Amino acid
		Caproate	Fatty acid
		Heptanoate	Fatty acid
		Nonanoate	Fatty acid
		Undecanoate	Fatty acid
		Laurate	Fatty acid
		Myristate	Fatty acid
		Palmitoleate	Fatty acid
		Palmitate	Fatty acid
		Margarate	Fatty acid
		Octadecenoate, 6-(Z)	Fatty acid
		Oleiate	Fatty acid
		Stearate	Fatty acid
		Docosanoate	Fatty acid
		Acetate	Organic acid
		Citrate	Organic acid
		Succinate	Organic acid
		Methylsuccinate	Organic acid
		Malate	Organic acid
		Glutarate	Organic acid
		Nicotinate	Organic acid
		Benzoate	Organic acid
		Fructose	Organic acid
		JA	Hormones
		ABA	Hormones

## Sheet: shr cluster
Supplementary Table : List of metabolites present in different cluster of shr network
Cluster I		Cluster II		Cluster III
Succinate	Organic acids	Xylose	Sugars	Tyrosine	Amino acid
		Arabinose	Sugars	Adenosine	Neucletide
		Galactonate	Sugars
		Glycine	Amino acids
		Tryptophan	Amino acids
		Acetate	Organic acid
		Citrate	Organic acid
		Nicotinate	Organic acid
		Benzoate	Organic acid
		Fructose	Sugars
		Tagatose	Sugars
		Glucuronate Y-lactone	Sugars
		Aspartate	Amino acids
		JA	Hormones
												FALSE
												FALSE
												FALSE
												FALSE
												FALSE
												FALSE
												FALSE
												FALSE
												FALSE
												FALSE
												FALSE
												FALSE
												FALSE
												FALSE

## Sheet: In class and out class meta
WT			shr			Significant common metabolites
Compound name			Compound name			Present in both WT and shr	color	Only in shr		Only in WT
2-Furancarboxylate	Aqua		Acetate	Red		Tryptophan	Green	Xylose	Yellow	2-Furancarboxylate	Aqua
2-Hydroxyvalerate	Aqua		Adenosine	Orange		Acetate	Red	Arabinose	Yellow	2-Hydroxyvalerate	Aqua
ABA	Purple		Arabinose	Yellow		Citrate	Red	Galactonate	Yellow	ABA	Purple
Acetate	Red		Aspartate	Green		Succinate	Red	Glycine	Green	Caproate	Blue
cis-Aconitate	Red		Benzoate	Red		Nicotinate	Red	Tyrosine	Green	cis-Aconitate	Red
Adenosine	Orange		Citrate	Red		Benzoate	Red	Tagatose	Yellow	Cysteine	Green
Benzoate	Red		Fructose	Yellow		Fructose	Yellow	Glucuronate Y-lactone	Yellow	Decanoate	Blue
Caproate	Blue		Galactonate	Yellow		Adenosine	Orange	Aspartate	Green	Dehydroabietate	Aqua
Citrate	Red		Glucuronate- lactone	Yellow		JA	Purple			Dehydroascorbate	Red
Cysteine	Green		Glycine	Green						Docosanoate	Blue
Decanoate	Blue		JA	Purple						Fructofuranose	Yellow
Dehydroabietate	Aqua		Nicotinate	Red						Fructopyranose	Yellow
Dehydroascorbate	Red		Succinate	Red						Glucopyranose	Yellow
Docosanoate	Blue		Tagatose	Yellow						Glutarate	Red
Fructofuranose	Yellow		Tryptophan	Green						Heptanoate	Blue
Fructopyranose	Yellow		Tyrosine	Green						Laurate	Blue
Fructose	Yellow		Xylose	Yellow						L-Proline, 5-oxo-1-	Green
Glucopyranose	Yellow									Malate	Red
Glutamine	Green									Margarate	Blue
Glutarate	Red									Methylsuccinate	Red
Heptanoate	Blue									Myristate	Blue
JA	Purple									Nonanoate	Blue
Laurate	Blue									Octadecenoate, 6-(Z)	Blue
Margarate	Blue									Oleate	Blue
Methylsuccinate	Red									Palmitate	Blue
Myristatate	Blue									Palmitoleate	Blue
Nicotinate	Red									Rhamnose	Red
Nonanoate	Blue									Ribofuranose	Red
Octadecenoate 6-(Z)	Blue									Stearate	Blue
Oleate	Blue									Threose	Red
Palmitate	Blue									Undecanoate	Blue
Palmitoleate	Blue									Glutamine	Green
Rhamnose	Yellow
Ribofuranose	Yellow
Stearate	Blue
Succinate	Red
Threose	Yellow
Tryptophan	Green
Undecanoate	Blue
L-Proline, 5-oxo-1-	Green
Malate	Red

## Sheet: Interaction in WT network
Compound	Interaction	Positive (+ve)	Strength	a	Negative (-ve)	Strength	b	c	e	f
								Positive		Negative
2-Hydroxyvalerate				1	2-Furancarboxylate	-0.953781		18		1
								16		7
ABA	18	Oleiate	0.999943	7	Cysteine	-0.922117		3		2
		Methylsuccinate	0.999635		Nicotinate	-0.950522		23		3
		Acetate	0.998533		Adenosine	-0.953355		6		5
		Glutarate	0.987123		Citrate	-0.962515		3		3
		Undecanoate	0.986628		Dehydroascorbate	-0.978222		1		5
		Succinate	0.979923		cis-Aconitate	-0.980295		9		20
		Caproate	0.975372		Fructose	-0.994611		1		6
		2-Hydroxyvalerate	0.970132					1		3
		Fructofuranose	0.967744					1		1
		Laurate	0.963279					3		7
		Myristate	0.947606					4		1
		Benzoate	0.94533					4		1
		Nonanoate	0.945301					6		1
		Heptanoate	0.934119					22		13
		Decanoate	0.927777					7		1
		Fructopyranose	0.926665					22		5
		Dehydroabietate	0.914891					1		3
		Palmitoleate	0.911352					11		7
								16		3
Acetate	16	Oleiate	0.997898	2	Tryptophan	-0.911923		14		3
		Undecanoate	0.994006		Cysteine	-0.941717		12		4
		Caproate	0.985885					4		3
		2-Hydroxyvalerate	0.981845					8		3
		Fructofuranose	0.979968					17		23
		Laurate	0.976406					12		3
		Myristate	0.963514					15		4
		Nonanoate	0.961578					14		1
		Heptanoate	0.952079					2		4
		Decanoate	0.946622					18		3
		Fructopyranose	0.945661					20		1
		Dehydroabietate	0.93541					2		4
		Palmitoleate	0.932306					3		5
		Stearate	0.907599					10		1
		Palmitate	0.905249					329		7
		Octadecenoate, 6-(Z)	0.902772							3
										170
Adenosine	3	Dehydroascorbate	0.995245	3	Acetate	-0.93561		Total	499
		cis-Aconitate	0.994197		Oleiate	-0.956522
		Fructose	0.979513		Methylsuccinate	-0.961163
Benzoate	23	Nonanoate	1	5	2-Furancarboxylate	-0.976321
		Myristate	0.999975		Tryptophan	-0.989529
		Heptanoate	0.999461		Cysteine	-0.997883
		Decanoate	0.998741		Citrate	-0.998346
		Fructopyranose	0.998587		Nicotinate	-0.999867
		Laurate	0.998179
		Fructofuranose	0.996997
		Dehydroabietate	0.996527
		2-Hydroxyvalerate	0.996203
		Palmitoleate	0.995767
		Caproate	0.993979
		Succinate	0.99137
		Stearate	0.987972
		Palmitate	0.987096
		Octadecenoate, 6-(Z)	0.986152
		Undecanoate	0.985842
		Glutarate	0.985324
		Threose	0.982555
		Glucopyranose	0.982456
		Margarate	0.975756
		Acetate	0.961603
		Oleiate	0.941796
		Methylsuccinate	0.936174
Caproate	6	2-Hydroxyvalerate	0.999744	3	2-Furancarboxylate	-0.946738
		Fructofuranose	0.999479		Tryptophan	-0.967756
		Fructopyranose	0.986752		Cysteine	-0.984747
		Dehydroabietate	0.981402
		Threose	0.956261
		Glucopyranose	0.956105
cis-Aconitate				5	2-Hydroxyvalerate	-0.903097
					Caproate	-0.912582
					Undecanoate	-0.934989
					Acetate	-0.968159
					Oleiate	-0.982348
Citrate	3	Cysteine	0.992493	20	Oleiate	-0.96156
		Tryptophan	0.979595		Margarate	-0.96156
		2-Furancarboxylate	0.96227		Glucopyranose	-0.97011
					Threose	-0.970239
					Octadecenoate, 6-(Z)	-0.974987
					Acetate	-0.97579
					Palmitate	-0.976258
					Stearate	-0.977449
					Palmitoleate	-0.988836
					Dehydroabietate	-0.990092
					Undecanoate	-0.993851
					Fructopyranose	-0.993881
					Decanoate	-0.994204
					Heptanoate	-0.995922
					Nonanoate	-0.998341
					Caproate	-0.998634
					Myristate	-0.998727
					2-Hydroxyvalerate	-0.99956
					Fructofuranose	-0.9998
					Laurate	-0.999996
Cysteine	1	2-Furancarboxylate	0.988324	6	2-Hydroxyvalerate	-0.988431
					Fructofuranose	-0.98985
					Glucopyranose	-0.992506
					Threose	-0.992571
					Dehydroabietate	-0.999833
					Fructopyranose	-0.999929
Decanoate	9	Fructopyranose	0.999996	3	2-Furancarboxylate	-0.985945
		Heptanoate	0.999849		Tryptophan	-0.995525
		Dehydroabietate	0.99945		Cysteine	-0.999889
		Nonanoate	0.998745
		Fructofuranose	0.991856
		Threose	0.990649
		2-Hydroxyvalerate	0.99058
		Glucopyranose	0.990576
		Caproate	0.987229
Dehydroabietate	1	2-Hydroxyvalerate	0.985494	1	2-Furancarboxylate	-0.990944
Dehydroascorbate	1	cis-Aconitate	0.999948	7	Caproate	-0.90835
					Succinate	-0.917201
					Undecanoate	-0.931311
					Glutarate	-0.932423
					Acetate	-0.965547
					Oleiate	-0.980382
					Methylsuccinate	-0.983473
Docosanoate	1	L-Proline, 5-oxo-1-	0.992594	1	Ribofuranose	-0.98888
Fructofuranose	3	2-Hydroxyvalerate	0.999953	1	2-Furancarboxylate	-0.956638
		Dehydroabietate	0.987086
		Threose	0.965204
Fructopyranose	4	Dehydroabietate	0.999544	1	2-Furancarboxylate	-0.986437
		Fructofuranose	0.991474
		Threose	0.991049
		2-Hydroxyvalerate	0.99017
Fructose	4	cis-Aconitate	0.995493	13	Nonanoate	-0.906386
		Dehydroascorbate	0.99447		Benzoate	-0.906425
		Citrate	0.929207		Myristate	-0.90938
		Nicotinate	0.913191		Laurate	-0.93025
					Fructofuranose	-0.936409
					2-Hydroxyvalerate	-0.939754
					Caproate	-0.947247
					Succinate	-0.953971
					Undecanoate	-0.964412
					Glutarate	-0.965218
					Acetate	-0.987537
					Oleiate	-0.995661
					Methylsuccinate	-0.997049
Glucopyranose	6	Threose	1	1	2-Furancarboxylate	-0.999536
		Dehydroabietate	0.994574
		Fructopyranose	0.990978
		Fructofuranose	0.965065
		2-Hydroxyvalerate	0.96249
		Ribofuranose	0.94306
Glutarate	22	Undecanoate	0.999995	5	2-Furancarboxylate	-0.925066
		Succinate	0.999197		cis-Aconitate	-0.936072
		Caproate	0.998095		Tryptophan	-0.95037
		2-Hydroxyvalerate	0.996443		Cysteine	-0.972135
		Fructofuranose	0.995583		Citrate	-0.993507
		Acetate	0.994337
		Laurate	0.993826
		Myristate	0.986503
		Oleiate	0.985359
		Nonanoate	0.985308
		Methylsuccinate	0.98244
		Heptanoate	0.979192
		Decanoate	0.975518
		Fructopyranose	0.974861
		Dehydroabietate	0.967687
		Palmitoleate	0.965463
		Stearate	0.947077
		Palmitate	0.945276
		Octadecenoate, 6-(Z)	0.94337
		Threose	0.936391
		Glucopyranose	0.936203
		Margarate	0.924077
Heptanoate	7	Fructopyranose	0.999793	3	2-Furancarboxylate	-0.982894
		Dehydroabietate	0.998723		Tryptophan	-0.993733
		Fructofuranose	0.993919		Cysteine	-0.999479
		2-Hydroxyvalerate	0.99281
		Caproate	0.989847
		Threose	0.988129
		Glucopyranose	0.988047
JA	22	Margarate	0.999746	7	Docosanoate	-0.907805
		Glucopyranose	0.998456		L-Proline, 5-oxo-1-	-0.95203
		Threose	0.998426		Citrate	-0.955132
		Octadecenoate, 6-(Z)	0.997071		Nicotinate	-0.966524
		Palmitate	0.996611		Cysteine	-0.984185
		Stearate	0.996138		Tryptophan	-0.995169
		Palmitoleate	0.988603		2-Furancarboxylate	-0.999685
		Dehydroabietate	0.987259
		Fructopyranose	0.982003
		Decanoate	0.981438
		Heptanoate	0.977958
		Nonanoate	0.970601
		Benzoate	0.97058
		Myristate	0.968858
		Ribofuranose	0.96008
		Laurate	0.95429
		Fructofuranose	0.94902
		2-Hydroxyvalerate	0.945932
		Caproate	0.938352
		Succinate	0.930639
		Undecanoate	0.916466
		Glutarate	0.915235
L-Proline, 5-oxo-1-	1	2-Furancarboxylate	0.944044	3	Threose	-0.933371
					Glucopyranose	-0.933562
					Ribofuranose	-0.999622
Laurate	11	Fructofuranose	0.999853	3	2-Furancarboxylate	-0.961495
		2-Hydroxyvalerate	0.99964		Tryptophan	-0.979022
		Caproate	0.998778		Cysteine	-0.992143
		Nonanoate	0.998174
		Heptanoate	0.995662
		Undecanoate	0.994161
		Decanoate	0.993896
		Fructopyranose	0.993564
		Dehydroabietate	0.98969
		Threose	0.969549
		Glucopyranose	0.969419
Margarate	16	Glucopyranose	0.999454	4	L-Proline, 5-oxo-1-	-0.944897
		Threose	0.999436		Cysteine	-0.987925
		Palmitate	0.998211		Tryptophan	-0.997128
		Palmitoleate	0.991743		2-Furancarboxylate	-0.999997
		Dehydroabietate	0.990592
		Fructopyranose	0.986007
		Decanoate	0.985508
		Heptanoate	0.982413
		Nonanoate	0.975776
		Myristate	0.974189
		Laurate	0.960779
		Fructofuranose	0.955879
		Ribofuranose	0.953537
		2-Hydroxyvalerate	0.952997
		Caproate	0.945899
		Undecanoate	0.925244
Methylsuccinate	14	Oleiate	0.999866	3	Cysteine	-0.911327
		Acetate	0.996705		Citrate	-0.954835
		Undecanoate	0.981863		cis-Aconitate	-0.985275
		Succinate	0.974178
		Caproate	0.969056
		2-Hydroxyvalerate	0.963224
		Fructofuranose	0.960584
		Laurate	0.955672
		Myristate	0.938629
		Nonanoate	0.936142
		Heptanoate	0.924133
		Decanoate	0.917357
		Fructopyranose	0.916171
		Dehydroabietate	0.903649
Myristate	12	Nonanoate	0.999975	3	2-Furancarboxylate	-0.974772
		Heptanoate	0.999205		Tryptophan	-0.988487
		Laurate	0.99858		Cysteine	-0.997399
		Decanoate	0.998362
		Fructopyranose	0.998188
		Fructofuranose	0.997519
		2-Hydroxyvalerate	0.996792
		Dehydroabietate	0.995915
		Caproate	0.994726
		Undecanoate	0.987
		Threose	0.98122
		Glucopyranose	0.981117
Nicotinate	4	Citrate	0.999151	23	Methylsuccinate	-0.941781
		Cysteine	0.996689		Oleiate	-0.947152
		Tryptophan	0.987044		Acetate	-0.965951
		2-Furancarboxylate	0.972664		Margarate	-0.972058
					Glucopyranose	-0.979284
					Threose	-0.979392
					Octadecenoate, 6-(Z)	-0.983317
					Palmitate	-0.984354
					Stearate	-0.985319
					Glutarate	-0.987976
					Undecanoate	-0.988446
					Succinate	-0.993376
					Palmitoleate	-0.994135
					Dehydroabietate	-0.995037
					Caproate	-0.995633
					2-Hydroxyvalerate	-0.99749
					Fructopyranose	-0.997588
					Decanoate	-0.99779
					Fructofuranose	-0.998127
					Heptanoate	-0.998793
					Laurate	-0.99903
					Nonanoate	-0.999866
					Myristate	-0.999957
Nonanoate	8	Heptanoate	0.999464	3	2-Furancarboxylate	-0.976341
		Fructopyranose	0.998592		Tryptophan	-0.989542
		Fructofuranose	0.99699		Cysteine	-0.997888
		Dehydroabietate	0.996534
		2-Hydroxyvalerate	0.996195
		Caproate	0.993969
		Threose	0.982572
		Glucopyranose	0.982473
Octadecenoate, 6-(Z)	17	Palmitate	0.999983	4	L-Proline, 5-oxo-1-	-0.925838
		Threose	0.999791		Cysteine	-0.994851
		Glucopyranose	0.99978		2-Furancarboxylate	-0.998677
		Margarate	0.998541		Tryptophan	-0.999763
		Palmitoleate	0.997221
		Dehydroabietate	0.996537
		Fructopyranose	0.993571
		Decanoate	0.993231
		Heptanoate	0.991063
		Nonanoate	0.986167
		Myristate	0.984958
		Laurate	0.974354
		Fructofuranose	0.970349
		2-Hydroxyvalerate	0.96797
		Caproate	0.962042
		Undecanoate	0.944383
		Ribofuranose	0.935875
Oleiate	12	Undecanoate	0.984832	1	Cysteine	-0.917935
		Caproate	0.972962
		2-Hydroxyvalerate	0.967488
		Fructofuranose	0.965001
		Laurate	0.960358
		Myristate	0.944142
		Nonanoate	0.941765
		Heptanoate	0.930256
		Decanoate	0.923742
		Fructopyranose	0.922601
		Dehydroabietate	0.91053
		Palmitoleate	0.906907
Palmitate	15	Threose	0.999656	4	L-Proline, 5-oxo-1-	-0.923633
		Glucopyranose	0.999642		Cysteine	-0.995421
		Palmitoleate	0.997636		2-Furancarboxylate	-0.998363
		Dehydroabietate	0.997002		Tryptophan	-0.999872
		Fructopyranose	0.99421
		Decanoate	0.993887
		Heptanoate	0.991819
		Nonanoate	0.987111
		Myristate	0.985943
		Laurate	0.975641
		Fructofuranose	0.971733
		2-Hydroxyvalerate	0.969408
		Caproate	0.963606
		Undecanoate	0.946272
		Ribofuranose	0.933818
Palmitoleate	14	Dehydroabietate	0.999962	3	2-Furancarboxylate	-0.992072
		Fructopyranose	0.999244		Tryptophan	-0.998607
		Decanoate	0.999124		Cysteine	-0.999637
		Heptanoate	0.998247
		Nonanoate	0.995775
		Threose	0.99549
		Glucopyranose	0.995439
		Myristate	0.995094
		Laurate	0.98841
		Fructofuranose	0.985659
		2-Hydroxyvalerate	0.983984
		Caproate	0.979699
		Undecanoate	0.966257
		Ribofuranose	0.907026
Ribofuranose	2	Threose	0.942882	1	2-Furancarboxylate	-0.952752
		Dehydroabietate	0.903338
Stearate	18	Palmitate	0.999985	4	L-Proline, 5-oxo-1-	-0.921486
		Octadecenoate, 6-(Z)	0.999935		Cysteine	-0.995938
		Threose	0.999494		2-Furancarboxylate	-0.998029
		Glucopyranose	0.999477		Tryptophan	-0.999946
		Palmitoleate	0.998003
		Margarate	0.997863
		Dehydroabietate	0.997417
		Fructopyranose	0.994793
		Decanoate	0.994486
		Heptanoate	0.992514
		Nonanoate	0.987986
		Myristate	0.986857
		Laurate	0.976847
		Fructofuranose	0.973032
		2-Hydroxyvalerate	0.970759
		Caproate	0.965079
		Undecanoate	0.948057
		Ribofuranose	0.931813
Succinate	20	Caproate	0.999765	5	cis-Aconitate	-0.92123
		Undecanoate	0.999316		2-Furancarboxylate	-0.939537
		2-Hydroxyvalerate	0.999019		Tryptophan	-0.962069
		Fructofuranose	0.998545		Cysteine	-0.980745
		Laurate	0.997472		Citrate	-0.997267
		Myristate	0.99227
		Nonanoate	0.991358
		Acetate	0.989282
		Heptanoate	0.986534
		Decanoate	0.983544
		Fructopyranose	0.983004
		Oleiate	0.977739
		Dehydroabietate	0.977011
		Palmitoleate	0.975124
		Stearate	0.959175
		Palmitate	0.957586
		Octadecenoate, 6-(Z)	0.955901
		Threose	0.949697
		Glucopyranose	0.94953
		Margarate	0.938645
Threose	2	Dehydroabietate	0.994629	1	2-Furancarboxylate	-0.99952
		2-Hydroxyvalerate	0.962634
Tryptophan	3	2-Furancarboxylate	0.997321	7	Ribofuranose	-0.927981
		Cysteine	0.996822		2-Hydroxyvalerate	-0.973207
		L-Proline, 5-oxo-1-	0.91739		Fructofuranose	-0.975382
					Fructopyranose	-0.995801
					Dehydroabietate	-0.998111
					Glucopyranose	-0.999086
					Threose	-0.999109
Undecanoate	10	Caproate	0.998279	3	2-Furancarboxylate	-0.926226
		2-Hydroxyvalerate	0.996697		Tryptophan	-0.951319
		Fructofuranose	0.995866		Cysteine	-0.972849
		Nonanoate	0.985827
		Heptanoate	0.979809
		Decanoate	0.976188
		Fructopyranose	0.97554
		Dehydroabietate	0.968456
		Threose	0.937462
		Glucopyranose	0.937276

## Sheet: Interaction in shr network
Compound	Interaction	Positive (+ve)	Strength		Negative (-ve)	Strength		Positive		Negative
								1		3
Acetate		Glycine	0.937847		Xylose	-0.976071		1		8
					Arabinose	-0.97702		3		5
					Galactonate	-0.999182		2		2
								3		3
Arabinose		Xylose	0.907293					5		3
								2		2
Aspartate		Tyrosine	0.915937		Xylose	-0.946155		5		6
		Acetate	0.993907		Arabinose	-0.994561		4		2
		Benzoate	0.998801		Galactonate	-0.988637		4		1
					Citrate	-0.99623		1		4
					Nicotinate	-0.97926		6		2
					Fructose	-0.990366		37		41
					Tagatose	-0.181598
					Glucuronate Y-lactone	-0.962979
Benzoate		Glycine	0.914752		Xylose	-0.960867
		Acetate	0.998111		Arabinose	-0.98827
					Galactonate	-0.99481
					Citrate	-0.999282
					Nicotinate	-0.988004
Citrate		Xylose	0.970672		Glycine	-0.929401
		Arabinose	0.981775		Acetate	-0.999722
		Galactonate	0.997951
Fructose		Xylose	0.981866		Glycine	-0.947346
		Arabinose	0.970557		Acetate	-0.999595
		Galactonate	0.999928		Benzoate	-0.995957
		Citrate	0.998645
		Nicotinate	0.997882
Galactonate		Xylose	0.984065
		Arabinose	0.967603
Glucuronate Y-lactone		Adenosine	0.941673		Tyrosine	-0.990215
		Arabinose	0.98582		Acetate	-0.927398
		Galactonate	0.911514		Benzoate	-0.948629
		Citrate	0.935962
		Fructose	0.916373
Glycine					Xylose	-0.990872
					Galactonate	-0.951112
JA		Glycine	0.999767		Xylose	-0.98773
		Acetate	0.930135		Galactonate	-0.944222
		Succinate	0.984713		Citrate	-0.921216
		Benzoate	0.905816		Nicotinate	-0.960377
					Fructose	-0.940212
					Tagatose	-0.963427
Nicotinate		Xylose	0.992119		Glycine	-0.96617
		Arabinose	0.952831		Acetate	-0.995625
		Galactonate	0.998589
		Citrate	0.993145
Succinate		Glycine	0.980722		Xylose	-0.945427
Tagatose		Xylose	0.993455		Glycine	-0.968988
		Arabinose	0.949385		Acetate	-0.994521
		Galactonate	0.997934		Succinate	-0.902022
		Citrate	0.991779		Benzoate	-0.986219
		Nicotinate	0.999938
		Fructose	0.997094
Tyrosine					Adenosine	-0.979422
					Arabinose	-0.952755

## Sheet: Common metabolites
Supplementary Table: List of common metabolites connectivity present in both WT and shr.
Metabolites connectivity with black color font showed similar coresponses either positive or negative in WT and shr.
Metabolites connectivity with red color font showed oposite coresponses, if positive in WT then negative in shr, vice versa.
Name	Interaction	WT	shr
Citrate	Acetate	-0.97579	-0.999722
Nicotinate	Acetate	-0.965951	-0.995625
Nicotinate	Citrate	0.999151	0.993145
Benzoate	Acetate	0.961603	0.998111
Benzoate	Citrate	-0.998346	-0.999282
Benzoate	Nicotinate	-0.999867	-0.988004
Fructose	Acetate	-0.987537	-0.999595
Fructose	Citrate	0.929207	0.998645
Fructose	Nicotinate	0.913191	0.997882
Fructose	Benzoate	-0.906425	-0.995957
JA	Citrate	-0.955132	-0.921216
JA	Succinate	0.930639	0.984713
JA	Nicotinate	-0.966524	-0.960377
JA	Benzoate	0.97058	0.905816

[truncated: 3 more sheets: Group 1 and group 2 metabolites, with hormones, with fatty acids]
